# Supplementary material for: Metalloprotease inhibitor TIMP proteins control FGF-2 bioavailability and regulate skeletal growth
Source: J Cell Biol. 2019 Aug 1;218(9):3134–52. doi: 10.1083/jcb.201906059 (PMC6719459; doi:10.1083/jcb.201906059)
Supplement: Table S1 (Excel) [file JCB_201906059_TableS1.xlsx]

## Sheet: Sheet1
Table S1. List of genes significantly altered in TIMPless sternal cartilage.
AveExpr = average expression, adj P Val = adjusted P value
ID	AveExpr	t	P Value	adj P Val	B	gene symbol	fold change
17518512	9.95955	-9.78551	2.40132e-07	0.000283665	7.29151	Cilp	-9.08086
17283634	7.45819	-4.49909	0.000604775	0.0280977	-0.181841	Serpina1c	-6.34295
17510772	8.70311	-7.34849	5.74148e-06	0.0017715	4.34221	Hhip	-4.57824
17525288	7.7683	-8.27659	1.58585e-06	0.000853977	5.55681	Tmem45b	-4.52109
17364820	8.24825	-7.61449	3.92872e-06	0.00138945	4.7027	Sfrp5	-4.51488
17318002	7.55546	-10.3084	1.31509e-07	0.000187491	7.83057	Slurp1	-4.25301
17336681	8.22399	-9.40315	3.79034e-07	0.000382224	6.87798	Tnxb	-3.95043
17377630	7.06783	-7.4759	4.78211e-06	0.00154743	4.51616	Rspo4	-3.77387
17313677	7.51738	-9.27059	4.45494e-07	0.00040931	6.73065	Pnpla3	-3.63748
17314888	8.54487	-5.62651	8.38709e-05	0.00886865	1.75261	Gpd1	-3.62522
17269974	7.38594	-11.4168	3.96332e-08	9.63903e-05	8.88034	Meox1	-3.61108
17224180	10.4413	-12.5768	1.24794e-08	3.68545e-05	9.85791	Igfbp5	-3.6009
17304155	8.12868	-14.77	1.76928e-09	9.14385e-06	11.4235	Plac9	-3.54501
17304170	8.12868	-14.77	1.76928e-09	9.14385e-06	11.4235	Plac9	-3.54501
17302490	5.04152	-8.77544	8.27559e-07	0.000543102	6.16151	Scel	-3.50963
17218752	7.37663	-8.09276	2.0296e-06	0.000998976	5.32569	Myoc	-3.47984
17509879	8.75905	-9.16946	5.04529e-07	0.00041336	6.61684	Cilp2	-3.42537
17304186	8.65464	-12.6073	1.21211e-08	3.68545e-05	9.88209	Plac9	-3.36395
17318942	9.44858	-5.28303	0.000150357	0.0123835	1.18215	Pvalb	-3.32589
17330188	7.50657	-9.85799	2.20574e-07	0.000268225	7.36803	Casr	-3.29244
17490245	8.10992	-4.8015	0.000350195	0.0207433	0.35389	Mybpc2	-3.26732
17542034	5.88649	-5.49892	0.000103981	0.00983774	1.54274	Cdr1	-3.22677
17469879	6.80565	-6.76954	1.35271e-05	0.00295481	3.52176	Timp4	-3.10442
17366670	7.85348	-13.6297	4.72003e-09	1.77409e-05	10.6516	Itih5	-3.09026
17273348	10.7596	-9.92088	2.0498e-07	0.000266082	7.43395	Fasn	-3.07388
17272770	9.87614	-17.6116	2.00773e-10	3.70998e-06	13.019	Timp2	-3.07196
17528878	5.10416	-5.5174	0.00010078	0.00966762	1.57329	Scg3	-3.03669
17327539	8.90464	-5.21615	0.000168777	0.0130802	1.06905	Pcp4	-3.0267
17453454	8.1114	-7.85887	2.79383e-06	0.00117705	5.02501	Eln	-2.99293
17362342	7.63872	-5.94675	4.93953e-05	0.00656671	2.26846	Lgals12	-2.97305
17402558	9.55917	-8.96804	6.48445e-07	0.000475443	6.38647	Elovl6	-2.96975
17476528	8.0481	-7.13534	7.83167e-06	0.00215867	4.04593	Sbsn	-2.95418
17412962	6.92518	-9.6254	2.90211e-07	0.000307788	7.1204	Gm3893	-2.94502
17361362	8.34051	-4.42296	0.000695165	0.0303502	-0.318401	Actn3	-2.92962
17413075	7.16298	-9.32705	4.15781e-07	0.000399778	6.79366	Gm3893	-2.90101
17326069	6.82679	-4.36313	0.000775965	0.03256	-0.426182	Retnla	-2.89497
17235018	8.2918	-6.32649	2.6858e-05	0.00430404	2.85979	Cfd	-2.83686
17315305	8.96455	-7.96455	2.41624e-06	0.00107957	5.16181	Igfbp6	-2.80122
17378359	8.06298	-7.01775	9.31796e-06	0.00242296	3.87962	Acss2	-2.72762
17521204	7.97213	-16.0976	6.12859e-10	4.22311e-06	12.2217	Rpl29	-2.71043
17345797	8.37491	-4.66643	0.000446355	0.0241241	0.115992	Apobec2	-2.70882
17286055	8.82169	-6.26288	2.97024e-05	0.00461672	2.76229	Gpld1	-2.65747
17351137	8.67211	-7.31527	6.02377e-06	0.00178091	4.29648	Il17b	-2.6434
17303874	8.6767	-4.70265	0.000418144	0.0231914	0.180011	Myoz1	-2.63377
17493432	7.37921	-6.3289	2.67558e-05	0.00430404	2.86348	Thrsp	-2.61596
17456545	6.13346	-4.69059	0.000427325	0.023463	0.158714	Lep	-2.58949
17517222	8.15851	-8.73048	8.76544e-07	0.000566261	6.10832	Arhgap20	-2.58755
17492406	7.82692	-5.6295	8.34521e-05	0.00886693	1.75749	Plin1	-2.5747
17498722	9.83482	-5.65046	8.05755e-05	0.00865297	1.79172	Retn	-2.56063
17373680	8.87328	-8.36038	1.41899e-06	0.00080041	5.66065	Pamr1	-2.53424
17525649	7.32107	-6.71899	1.46086e-05	0.00304851	3.44775	Nrgn	-2.53391
17462608	4.06309	-4.50305	0.00060042	0.0280185	-0.174756	Mug-ps1	-2.51521
17437148	7.84814	-7.04278	8.97823e-06	0.0023494	3.91519	C1qtnf7	-2.46617
17424407	7.02448	-8.28189	1.5747e-06	0.000853977	5.5634	4933409K07Rik	-2.466
17474621	9.68522	-5.32774	0.000139226	0.0117716	1.25739	Ckm	-2.45826
17293313	8.92029	-4.55186	0.00054934	0.0267206	-0.087578	Gas1	-2.44541
17356874	9.50048	-4.84636	0.000323249	0.0197411	0.432387	Pygm	-2.44224
17236182	10.1999	-8.93382	6.76972e-07	0.000475443	6.34684	Timp3	-2.40509
17360890	8.39925	-6.5375	1.93093e-05	0.00362883	3.17881	Grk5	-2.40405
17513181	8.03334	-5.5443	9.63038e-05	0.00943527	1.61766	Chst5	-2.40377
17365098	11.5284	-8.13116	1.92701e-06	0.000983609	5.37436	Scd1	-2.39648
17318013	8.62675	-9.14277	5.21463e-07	0.000414614	6.5866	Lynx1	-2.37132
17376798	5.60208	-4.91244	0.000287427	0.0181708	0.547522	BC034902	-2.35514
17356216	8.20973	-7.51981	4.49221e-06	0.00148584	4.57556	Pcx	-2.3372
17434095	7.27048	-8.85161	7.51107e-07	0.00050909	6.25104	4933409K07Rik	-2.33537
17283617	11.0104	-4.3549	0.000787805	0.0328618	-0.441024	Serpina1d	-2.33233
17233659	8.41006	-7.41059	5.25062e-06	0.00166645	4.42729	Gm17455	-2.31377
17413000	6.95229	-9.06264	5.76048e-07	0.00044105	6.49529	4933409K07Rik	-2.30344
17519573	7.82108	-4.89095	0.0002986	0.0186208	0.510143	Klhl31	-2.29716
17304177	9.23896	-6.41968	2.31984e-05	0.00405755	3.00152	D14Ertd449e	-2.29299
17387593	6.59025	-4.2783	0.000907478	0.0357904	-0.579604	4833423E24Rik	-2.28716
17304162	9.23666	-6.50411	2.03361e-05	0.00373054	3.12878	D14Ertd449e	-2.2868
17412952	6.93549	-10.7536	8.02599e-08	0.000138264	8.26681	Gm3893	-2.28421
17326318	11.339	-6.64019	1.64806e-05	0.00326025	3.3316	Abi3bp	-2.2713
17449562	7.10576	-5.61213	8.59179e-05	0.00890706	1.72907	Rassf6	-2.26939
17283549	5.91246	-4.45048	0.000660981	0.0295074	-0.268968	Ifi27l2a	-2.2581
17420874	8.16198	-6.85325	1.19183e-05	0.00285621	3.64349	Padi2	-2.25095
17466599	9.2633	-6.74773	1.39829e-05	0.00295558	3.48988	Lrrc61	-2.23618
17413866	8.24568	-6.78163	1.32812e-05	0.00295221	3.53941	Col15a1	-2.23234
17314421	6.90824	-10.7628	7.94529e-08	0.000138264	8.27568	Pdzrn4	-2.20414
17354831	6.85167	-7.9609	2.42835e-06	0.00107957	5.1571	Ablim3	-2.20099
17403039	7.11446	-5.01065	0.00024164	0.0165134	0.717575	1110002E22Rik	-2.19752
17378898	6.30858	-5.61932	8.48872e-05	0.00888521	1.74085	Adig	-2.19341
17511693	5.66115	-3.99712	0.00153308	0.0478249	-1.09291	Ces1d	-2.19249
17434973	8.40403	-7.53142	4.41874e-06	0.00147333	4.59121	Sema3c	-2.18283
17304193	9.27843	-6.41402	2.34047e-05	0.00405755	2.99296	D14Ertd449e	-2.17743
17370209	10.8186	-5.87574	5.54792e-05	0.0070578	2.15543	Gsn	-2.17642
17291674	6.48602	-5.13606	0.000193981	0.0143217	0.932776	Mylk4	-2.17262
17492244	6.80822	-9.12514	5.32983e-07	0.000415777	6.56657	Ntrk3	-2.16454
17447726	6.69543	-9.62506	2.90331e-07	0.000307788	7.12002	Hs3st1	-2.1549
17494950	7.9771	-6.0808	3.97448e-05	0.00562756	2.47974	Scube2	-2.14144
17294738	10.4239	-4.7311	0.000397289	0.0224398	0.230177	Vcan	-2.13953
17224433	8.03008	-6.99166	9.68664e-06	0.00247219	3.84243	Ihh	-2.12716
17493632	8.8176	-4.80769	0.000346343	0.0206037	0.364733	Dgat2	-2.12273
17251441	7.70252	-7.6019	3.99915e-06	0.00138945	4.68586	Slc25a35	-2.11005
17547719	8.82208	-5.48941	0.000105669	0.00997464	1.52701	Ahnak2	-2.10152
17437765	6.58492	-5.22346	0.000166653	0.0130341	1.08145	Klb	-2.10129
17424360	6.92593	-8.00455	2.28784e-06	0.00103946	5.21318	4933409K07Rik	-2.10107
17434197	6.92593	-8.00455	2.28784e-06	0.00103946	5.21318	4933409K07Rik	-2.10107
17476288	8.47631	-4.31637	0.000845822	0.0342177	-0.510661	Cox7a1	-2.09034
17434290	6.79619	-8.07842	2.06937e-06	0.00100657	5.30748	4933409K07Rik	-2.08854
17469754	8.71565	-4.12257	0.00121211	0.0421256	-0.863071	Cidec	-2.08573
17530503	6.97395	-11.1329	5.33808e-08	0.000116159	8.62287	Col6a6	-2.08296
17478698	6.30436	-6.38272	2.45824e-05	0.00414841	2.94548	Oca2	-2.07894
17434251	6.29877	-9.37844	3.90571e-07	0.00038448	6.85067	Gm13298	-2.06928
17508544	6.55498	-5.45107	0.000112775	0.0103053	1.46341	Adrb3	-2.06812
17525090	5.58093	-5.51173	0.00010175	0.00973789	1.56393	Glb1l2	-2.06132
17247948	8.99948	-6.71611	1.4673e-05	0.00304851	3.44352	Efemp1	-2.05262
17476535	6.44598	-6.01649	4.40995e-05	0.00610368	2.37872	Dmkn	-2.04689
17403829	6.67131	-9.62548	2.90185e-07	0.000307788	7.12047	Negr1	-2.03035
17541597	7.13513	-7.07198	8.59846e-06	0.00229357	3.95657	Frmd7	-2.02929
17540378	8.36659	-6.34017	2.62847e-05	0.00426585	2.88068	Maob	-2.02718
17254395	8.93042	-6.33459	2.65169e-05	0.00428258	2.87217	Acaca	-2.02502
17274021	8.32492	-6.03192	4.30109e-05	0.00600772	2.40302	Osr1	-2.00453
17525224	6.9833	-5.57056	9.21342e-05	0.00920118	1.66088	Adamts15	-2.00249
17434813	7.23487	-6.46707	2.1543e-05	0.00385583	3.07308	Sema3e	-2.00063
17406165	5.37635	-6.76364	1.36487e-05	0.00295481	3.51315	Glrb	-2.00019
17212364	9.78293	-6.39681	2.40447e-05	0.00409107	2.96687	1500015O10Rik	-2.00015
17496547	8.18615	-10.4121	1.17044e-07	0.000179228	7.934	Prrt2	-1.9959
17256697	7.88904	-4.50933	0.000593584	0.0279201	-0.163529	Aoc3	-1.99237
17287148	10.2781	-6.35065	2.58542e-05	0.00426337	2.89667	Ecm2	-1.98636
17252183	10.158	-4.1613	0.00112765	0.0402615	-0.792366	Eno3	-1.97378
17434112	7.0189	-8.04812	2.15618e-06	0.00102468	5.26888	4933409K07Rik	-1.97248
17485246	10.173	-4.13678	0.00118039	0.0414992	-0.837111	Tnnt3	-1.96935
17454193	6.37272	-4.70768	0.000414377	0.0230585	0.188884	Cyp3a13	-1.96796
17496211	10.985	-4.53064	0.000570973	0.0270721	-0.125449	Atp2a1	-1.9673
17462310	8.21544	-4.59622	0.000506815	0.0258518	-0.00857289	Ninj2	-1.96698
17319783	10.7042	-10.8247	7.42836e-08	0.000138264	8.33467	Cyb5r3	-1.96605
17476119	6.90335	-6.85142	1.19513e-05	0.00285621	3.64083	Ppp1r14a	-1.96504
17267667	5.7991	-5.82722	6.00858e-05	0.0073779	2.07776	Ankfn1	-1.96266
17212316	7.16329	-5.56207	9.34608e-05	0.00926652	1.64692	2900092D14Rik	-1.95893
17339824	9.22859	-7.35558	5.68303e-06	0.00176665	4.35196	Vit	-1.95845
17434236	7.39815	-7.72605	3.35951e-06	0.00129812	4.85088	4933409K07Rik	-1.95231
17548779	7.06463	-8.64789	9.74754e-07	0.000610624	6.00996	1700024F20Rik	-1.94978
17515921	10.3196	-5.16142	0.000185601	0.0139311	0.976023	Cdon	-1.94525
17314773	7.11348	-4.17522	0.00109879	0.0396764	-0.766976	1700120C14Rik	-1.93916
17528863	7.40624	-5.58346	9.01563e-05	0.00917543	1.68207	Tmod2	-1.92863
17453140	7.07648	-6.01179	4.44368e-05	0.00610436	2.37132	Phkg1	-1.92824
17467345	5.01838	-4.00478	0.00151117	0.0475491	-1.07883	Il23r	-1.92221
17327737	8.19881	-4.15091	0.0011497	0.0408022	-0.811326	Srl	-1.92041
17286682	8.86181	-5.99397	4.57409e-05	0.00624144	2.3432	Bmp6	-1.91741
17458682	8.7687	-4.22016	0.00101073	0.0379553	-0.685169	Creb5	-1.91066
17224971	9.43848	-7.55888	4.24996e-06	0.00144028	4.62817	Pid1	-1.90616
17260192	5.99294	-4.45105	0.000660285	0.0295074	-0.267937	Pgam2	-1.90417
17530243	8.93692	-5.65746	7.96379e-05	0.00859694	1.80314	Trf	-1.90107
17478958	7.49888	-5.23066	0.000164589	0.0129618	1.09364	1810008I18Rik	-1.90034
17386725	8.71632	-5.08225	0.000213101	0.0150353	0.840707	Pde11a	-1.89938
17448614	8.00566	-4.64158	0.000466846	0.024812	0.0719771	Corin	-1.89677
17521211	7.22886	-10.4366	1.1387e-07	0.000179228	7.95836	Abhd14b	-1.89212
17378741	7.26602	-7.79146	3.06707e-06	0.00121697	4.93694	Nnat	-1.88963
17453402	6.87037	-4.23379	0.000985494	0.0374841	-0.6604	Syna	-1.88919
17443185	7.28643	-4.18783	0.00107333	0.0391738	-0.744019	Mlxipl	-1.88814
17407578	7.21368	-5.84428	5.84226e-05	0.00729753	2.1051	Tuft1	-1.88609
17244435	6.92512	-6.29848	2.80736e-05	0.00443016	2.81693	4932415G12Rik	-1.87995
17417090	8.71086	-6.74737	1.39905e-05	0.00295558	3.48935	Gm12824	-1.87476
17462566	4.06565	-4.56652	0.000534889	0.0263588	-0.0614381	Mug2	-1.87036
17305070	7.53339	-4.02903	0.00144394	0.0465313	-1.03432	Ldb3	-1.86837
17395766	8.70288	-4.35348	0.000789865	0.0328618	-0.443584	Eef1a2	-1.86803
17452709	6.84915	-5.46518	0.000110103	0.0102296	1.48685	Gpr81	-1.86117
17424105	8.37421	-4.87613	0.000306569	0.0189612	0.484325	Aqp7	-1.85883
17273304	9.43351	-4.36969	0.000766649	0.032377	-0.414344	Cbr2	-1.85458
17531709	7.40033	-7.37689	5.51124e-06	0.00172623	4.38118	Mlh1	-1.85413
17376993	6.07031	-5.01377	0.000240317	0.0165134	0.722954	Pcsk2	-1.8514
17424447	7.26444	-5.82306	6.04993e-05	0.0073779	2.07108	4933409K07Rik	-1.84056
17434275	7.26444	-5.82306	6.04993e-05	0.0073779	2.07108	4933409K07Rik	-1.84056
17472497	5.91182	-4.14018	0.00117293	0.0414066	-0.830909	Gys2	-1.83974
17521485	6.94715	-7.33075	5.89042e-06	0.00178091	4.31781	Mst1r	-1.83774
17411492	5.97187	-6.0954	3.88207e-05	0.00555616	2.50259	LOC621549	-1.83516
17513995	10.8556	-4.08927	0.00128991	0.0435107	-0.92396	Acta1	-1.83489
17470394	8.42694	-8.35319	1.43255e-06	0.00080041	5.65178	B4galnt3	-1.83203
17522497	6.54965	-5.79337	6.35378e-05	0.0075924	2.02334	Prss50	-1.83025
17256975	7.16049	-6.8304	1.23363e-05	0.0028978	3.61037	Fzd2	-1.82894
17548137	5.15597	-6.61135	1.7228e-05	0.0033758	3.28884	Gm16495	-1.82758
17232881	6.85065	-5.115	0.000201243	0.0146228	0.896784	Ppil6	-1.82229
17533713	9.59793	-4.48871	0.000616348	0.028389	-0.200425	Timp1	-1.81846
17292547	7.48007	-5.63473	8.27238e-05	0.00885801	1.76604	Shc3	-1.81746
17500543	7.38258	-11.9413	2.32291e-08	6.00254e-05	9.33668	Ppp1r3b	-1.81178
17364150	8.94455	-4.43861	0.000675511	0.0297117	-0.290286	Pank1	-1.8096
17271307	7.74689	-4.02216	0.00146267	0.0468428	-1.04693	Abca8b	-1.80707
17315514	9.63591	-7.68204	3.57287e-06	0.00132253	4.79262	Hoxc8	-1.80082
17492810	7.1586	-4.25578	0.000946123	0.0365584	-0.620461	Fsd2	-1.79445
17283725	7.55785	-4.92055	0.000283327	0.0179987	0.561605	Clmn	-1.79262
17250567	6.53602	-5.85169	5.77149e-05	0.00723098	2.11696	Aldh3a1	-1.78866
17218363	6.92218	-4.3088	0.000857721	0.0344631	-0.524351	Zfp648	-1.7859
17339395	7.7408	-4.45623	0.000654054	0.0294253	-0.258641	Myom1	-1.77986
17506137	7.25631	-7.14745	7.69353e-06	0.00213483	4.06294	Wfdc1	-1.7709
17231789	7.79886	-3.99678	0.00153407	0.0478249	-1.09354	Txlnb	-1.77055
17324404	7.05296	-4.31811	0.000843107	0.0342177	-0.507511	Adipoq	-1.76338
17226489	6.56639	-4.54359	0.000557667	0.0268759	-0.102329	Ysk4	-1.75972
17414277	8.30675	-8.5264	1.1411e-06	0.00068375	5.86367	Zfp462	-1.75855
17485215	9.33191	-4.58609	0.000516209	0.0261169	-0.0265815	Tnni2	-1.75603
17537865	4.69292	-5.01143	0.000241311	0.0165134	0.71891	Arxes1	-1.75182
17244371	5.93129	-4.75853	0.0003782	0.0218389	0.27846	Gm15915	-1.75
17377816	7.876	-4.85549	0.000318039	0.0195384	0.448314	Mylk2	-1.74874
17279317	7.16593	-4.8496	0.000321388	0.0196565	0.438047	A530016L24Rik	-1.74658
17423444	5.73623	-4.73281	0.000396068	0.0224209	0.233196	Necab1	-1.74378
17412987	6.47143	-7.32507	5.93903e-06	0.00178091	4.30998	Gm13298	-1.74126
17434129	6.47143	-7.32507	5.93903e-06	0.00178091	4.30998	Gm13298	-1.74126
17363925	8.31569	-5.86205	5.67405e-05	0.00719612	2.13354	8430431K14Rik	-1.74108
17413107	7.24844	-6.43834	2.25311e-05	0.00401331	3.02974	4933409K07Rik	-1.73979
17525673	11.0523	-6.79688	1.29777e-05	0.00295221	3.56164	Panx3	-1.73819
17409575	5.62007	-5.82133	6.06721e-05	0.0073779	2.0683	Amy1	-1.73702
17538018	8.66434	-6.34497	2.60864e-05	0.00426585	2.88801	Nrk	-1.73667
17414296	6.21786	-7.31451	6.03043e-06	0.00178091	4.29543	Gm19609	-1.73189
17413094	6.66922	-6.75672	1.37932e-05	0.00295481	3.50303	Gm13298	-1.73098
17424415	6.66922	-6.75672	1.37932e-05	0.00295481	3.50303	Gm13298	-1.73098
17218233	10.4827	-7.76498	3.18206e-06	0.00124115	4.90217	Glt25d2	-1.73041
17439388	7.35717	-4.445	0.000667652	0.02959	-0.278814	Fras1	-1.7298
17335234	6.62731	-4.73233	0.000396413	0.0224209	0.232342	Scube3	-1.72257
17439037	7.32263	-8.35317	1.43259e-06	0.00080041	5.65175	Parm1	-1.7188
17426086	4.40492	-4.86324	0.000313682	0.0192993	0.46184	Mup20	-1.71619
17248613	7.20842	-5.67343	7.75411e-05	0.00848117	1.82917	C1qtnf2	-1.7161
17530686	7.11795	-9.18937	4.9228e-07	0.00041336	6.63934	Abhd14a	-1.71534
17396152	12.1425	-4.9108	0.000288263	0.0181958	0.544675	Car3	-1.71497
17488151	9.45202	-7.60944	3.95681e-06	0.00138945	4.69594	Mia1	-1.71392
17334406	6.78112	-4.55329	0.000547911	0.0266824	-0.0850235	Rpl3l	-1.69968
17479183	6.96728	-7.21074	7.01246e-06	0.00198582	4.1515	Fam174b	-1.69564
17217678	7.87976	-3.98336	0.00157323	0.0482723	-1.11818	Cacna1s	-1.69389
17368476	7.53789	-4.4669	0.00064141	0.0290143	-0.239502	Adamtsl2	-1.69149
17529699	10.314	-8.27443	1.59043e-06	0.000853977	5.55411	1190002N15Rik	-1.69023
17492314	11.3468	-5.58958	8.92325e-05	0.00910942	1.69212	Mfge8	-1.68699
17363626	6.90556	-5.80297	6.25386e-05	0.00753837	2.03878	Pgm5	-1.68527
17364163	9.14579	-4.24675	0.000962092	0.0370025	-0.636857	Mir107	-1.68521
17523566	7.05757	-4.72586	0.000401047	0.0224983	0.220946	Clec3b	-1.67693
17404091	11.3764	-4.2476	0.000960565	0.0369782	-0.635302	Fabp4	-1.67315
17527848	7.54889	-7.85215	2.81986e-06	0.00117705	5.01626	Thsd4	-1.66247
17269583	7.28499	-5.34556	0.000135035	0.0115888	1.28729	Zfp385c	-1.66238
17354599	6.60207	-4.16847	0.00111268	0.0399243	-0.77928	Myoz3	-1.6616
17331431	5.80768	-4.93366	0.000276821	0.0178769	0.584375	Htr1f	-1.66141
17245874	7.5217	-5.45431	0.000112155	0.0103053	1.46881	Gli1	-1.65956
17374488	11.7933	-7.08754	8.40297e-06	0.00226197	3.97858	Thbs1	-1.65916
17491730	6.78575	-4.56858	0.000532887	0.0262972	-0.0577612	A330076H08Rik	-1.65861
17256138	7.98603	-8.51345	1.16054e-06	0.000685465	5.84796	Thra	-1.65805
17230484	8.87605	-4.54524	0.00055599	0.0268759	-0.0993763	Ephx1	-1.65757
17461648	8.14464	-6.11486	3.76246e-05	0.00552647	2.53297	Ttll3	-1.6557
17306341	4.48379	-4.41747	0.000702201	0.0305284	-0.328273	Olfr49	-1.65381
17214368	7.6747	-6.28382	2.87323e-05	0.00449977	2.79446	Cyp27a1	-1.65157
17267660	5.89773	-4.44418	0.000668655	0.0295991	-0.280285	4932411E22Rik	-1.65086
17326987	7.09328	-4.63264	0.00047446	0.0249574	0.0561142	Mrap	-1.6505
17222618	6.15175	-6.05364	4.15258e-05	0.00583974	2.43716	2610017I09Rik	-1.64962
17547610	6.99443	-4.5122	0.000590483	0.0278375	-0.158393	LOC100861787	-1.64932
17220464	7.29578	-4.99018	0.000250514	0.0168689	0.682235	Hhipl2	-1.64822
17225175	7.25802	-6.83102	1.23247e-05	0.0028978	3.61126	Nmur1	-1.64677
17472235	8.70195	-6.73412	1.42756e-05	0.00299606	3.46994	Eps8	-1.64617
17294828	6.65185	-6.11671	3.75126e-05	0.00552647	2.53587	Rasgrf2	-1.64551
17280913	7.69772	-4.04537	0.00140038	0.0457336	-1.00436	Nova1	-1.64412
17537839	6.58785	-4.7557	0.00038013	0.0218892	0.273468	Gprasp2	-1.64124
17462472	9.60232	-4.0847	0.00130098	0.0437664	-0.932318	Slc6a12	-1.63984
17498245	7.31094	-5.7911	6.37768e-05	0.007599	2.01968	Cdkn1c	-1.63904
17239539	7.48876	-5.23336	0.000163821	0.0129618	1.09822	Hebp2	-1.63902
17424352	7.06811	-6.10748	3.80735e-05	0.00553301	2.52146	Gm3893	-1.63826
17226170	8.45498	-5.9274	5.09796e-05	0.00671259	2.23774	Gli2	-1.6372
17264405	7.7789	-5.78418	6.45104e-05	0.00764235	2.00854	Ntn1	-1.63327
17385853	7.08083	-4.27918	0.000906004	0.0357772	-0.578012	Grb14	-1.62994
17212313	7.02979	-4.81936	0.000339201	0.0203886	0.385163	Pou3f3	-1.62956
17477774	6.6407	-3.97405	0.00160101	0.048672	-1.1353	Hrc	-1.62872
17283516	6.61373	-5.33049	0.000138571	0.0117402	1.26201	Asb2	-1.62641
17353370	10.3126	-5.40533	0.000121911	0.0107701	1.38727	D0H4S114	-1.62637
17394538	9.59187	-6.19667	3.30035e-05	0.00501665	2.66013	Sulf2	-1.62581
17239919	8.46044	-4.83296	0.000331065	0.0201106	0.408965	Lama2	-1.62337
17265570	6.07016	-6.19396	3.31466e-05	0.00501737	2.65593	Pitpnm3	-1.622
17278200	9.16796	-6.65743	1.60504e-05	0.00321913	3.35709	Ifi27l1	-1.621
17478864	9.14983	-5.6753	7.73e-05	0.00847737	1.8322	Mtmr10	-1.61884
17330577	10.0711	-4.74714	0.00038601	0.0221047	0.258418	Boc	-1.61681
17451785	7.50015	-4.71242	0.000410862	0.0228936	0.197238	Tmem233	-1.61574
17547827	7.40907	-6.59388	1.76979e-05	0.00345151	3.26289	Snrpn	-1.61439
17265657	7.51277	-4.92341	0.000281893	0.0179582	0.566578	Smtnl2	-1.61005
17323198	7.98248	-4.67322	0.000440925	0.0239554	0.127993	Efcab1	-1.60913
17360501	9.39767	-8.2182	1.71441e-06	0.000897245	5.48389	Tcf7l2	-1.60793
17323040	5.99439	-4.47193	0.000635537	0.0288117	-0.230484	Mir365-1	-1.60765
17315178	8.66929	-4.40203	0.000722393	0.0311069	-0.356062	Nr4a1	-1.60727
17492826	6.67103	-4.79568	0.000353859	0.0208706	0.343685	Homer2	-1.60102
17487927	7.60623	-5.9571	4.85684e-05	0.0065011	2.28488	Lipe	-1.59989
17297849	6.06193	-5.38616	0.000125969	0.0110214	1.35526	Gm10394	-1.59697
17363903	8.23253	-5.74263	6.91068e-05	0.00789883	1.94146	Prkg1	-1.59575
17478961	11.0713	-5.70506	7.35595e-05	0.00811018	1.88058	Pcsk6	-1.59444
17287081	7.12142	-5.01104	0.000241477	0.0165134	0.718238	Id4	-1.59043
17269521	9.9554	-5.90599	5.27962e-05	0.00681256	2.20367	Acly	-1.58853
17358165	6.96961	-5.00825	0.000242666	0.0165561	0.713424	Trpm3	-1.58685
17278775	8.55737	-4.21381	0.00102272	0.038252	-0.696713	AF357355	-1.58677
17243493	7.63647	-4.81923	0.000339275	0.0203886	0.384947	Glt8d2	-1.58591
17442701	8.21229	-10.9484	6.50017e-08	0.000127976	8.45139	Fam101a	-1.5837
17304338	6.46926	-5.66417	7.87491e-05	0.00855406	1.81409	Il17rb	-1.58175
17548110	8.51524	-6.69402	1.51762e-05	0.0031217	3.41104	Ppnr	-1.58126
17397557	6.17756	-4.4898	0.000615123	0.028389	-0.198475	Trpc4	-1.57652
17456001	8.96567	-6.38724	2.44084e-05	0.00413593	2.95235	Glcci1	-1.57591
17472588	6.5832	-4.67451	0.000439901	0.0239554	0.130272	St8sia1	-1.57515
17500605	6.18556	-5.21584	0.000168869	0.0130802	1.06852	6430573F11Rik	-1.57459
17319366	7.39511	-4.59885	0.000504403	0.0258421	-0.00389466	Cbx7	-1.57426
17459185	6.51536	-8.06681	2.10218e-06	0.00101064	5.2927	C130060K24Rik	-1.57398
17284222	7.94255	-4.62624	0.000479988	0.0251088	0.0447563	Ahnak2	-1.57349
17300921	8.9074	-5.35909	0.00013194	0.0113647	1.30997	Il17d	-1.5731
17272509	7.67794	-5.52693	9.91689e-05	0.00957976	1.58903	Mxra7	-1.57229
17444730	6.91316	-5.71946	7.18177e-05	0.00800351	1.90395	Wasf3	-1.56875
17472673	6.29937	-4.59247	0.000510274	0.0258942	-0.0152432	Gm10396	-1.5676
17239638	10.3885	-5.73768	6.96762e-05	0.00791418	1.93346	Pde7b	-1.5666
17272780	7.13729	-5.16901	0.000183167	0.0138194	0.988949	BC100451	-1.56335
17509964	8.66634	-7.8524	2.8189e-06	0.00117705	5.01658	Rfxank	-1.5619
17214269	5.9753	-6.56524	1.8498e-05	0.00354776	3.22023	Plcd4	-1.56129
17302113	7.39193	-4.95141	0.000268262	0.0175769	0.615154	Enox1	-1.56028
17543104	8.8704	-4.20185	0.00104571	0.0384994	-0.718489	Meg3	-1.55854
17250871	8.50148	-4.17547	0.00109829	0.0396764	-0.766527	F930015N05Rik	-1.55847
17286973	7.93939	-5.90738	5.26763e-05	0.00681256	2.20589	Gmpr	-1.55393
17521428	8.54598	-7.50527	4.5861e-06	0.00150486	4.55591	Hyal1	-1.55376
17397932	4.58891	-4.07683	0.00132027	0.0440926	-0.946725	Sucnr1	-1.55282
17230638	8.32746	-8.8621	7.41189e-07	0.00050909	6.2633	Disp1	-1.55158
17355060	6.42339	-5.55301	9.48982e-05	0.00936412	1.63202	Alpk2	-1.54921
17329479	8.17453	-4.0493	0.00139011	0.0456145	-0.997159	Cldn1	-1.54779
17234494	8.204	-4.27377	0.000915123	0.0359656	-0.587824	S100b	-1.54553
17530703	7.89193	-5.9309	5.06891e-05	0.00669565	2.2433	Parp3	-1.54478
17472955	9.03201	-6.01591	4.41408e-05	0.00610368	2.37782	Tmtc1	-1.54452
17383104	9.85879	-4.12142	0.0012147	0.0421678	-0.865163	Agpat2	-1.54412
17360532	7.20508	-6.6622	1.59337e-05	0.00321355	3.36413	Ppnr	-1.54396
17232763	6.14335	-6.78257	1.32623e-05	0.00295221	3.54078	Ddo	-1.54256
17257928	5.75104	-7.71022	3.43466e-06	0.00130281	4.82995	Kcnj16	-1.54029
17305910	8.45039	-4.45033	0.000661161	0.0295074	-0.269236	3632451O06Rik	-1.53889
17333410	5.77775	-4.63673	0.000470964	0.024888	0.063366	Smok4a	-1.53831
17255064	6.32307	-4.54888	0.000552325	0.0268342	-0.0928905	Mmd	-1.53618
17440618	8.23002	-4.87569	0.000306809	0.0189612	0.483555	Mir701	-1.53615
17510345	6.21151	-5.31389	0.000142579	0.0119573	1.23411	Bst2	-1.53579
17321626	6.57992	-4.32624	0.000830545	0.0339465	-0.4928	Gpd1	-1.53475
17323532	6.65646	-5.63182	8.31275e-05	0.00885801	1.76129	P2rx6	-1.53298
17317153	7.12163	-4.05554	0.00137395	0.0452997	-0.985715	Sntb1	-1.53293
17322429	7.34509	-4.62579	0.000480374	0.0251088	0.043968	Ppp1r1a	-1.53282
17301536	7.49087	-3.95681	0.00165382	0.0495127	-1.16702	Ebf2	-1.53207
17319494	9.03601	-4.81472	0.000342021	0.0204588	0.377044	Chadl	-1.53014
17418976	7.15693	-6.11454	3.76437e-05	0.00552647	2.53248	Sync	-1.52957
17226447	7.56895	-4.77123	0.000369688	0.0215633	0.300778	Nckap5	-1.52745
17547535	7.46674	-4.25824	0.000941825	0.0364263	-0.616	Gm20276	-1.52465
17518246	5.71397	-7.04522	8.94588e-06	0.0023494	3.91865	Iqch	-1.52283
17337852	7.64787	-3.94795	0.00168163	0.0499117	-1.18332	Clic5	-1.52265
17410130	8.54985	-5.60231	8.73458e-05	0.00898336	1.71298	Ank2	-1.52086
17341455	6.18046	-7.62596	3.86573e-06	0.00138945	4.71802	Zfp40	-1.52071
17306314	4.65426	-6.01173	4.4441e-05	0.00610436	2.37123	Olfr1512	-1.52067
17326756	5.4592	-6.22816	3.13877e-05	0.00482425	2.7088	Ncam2	-1.51819
17521570	6.77523	-4.36358	0.000775317	0.03256	-0.425363	Cdhr4	-1.51809
17301055	6.84394	-4.05686	0.00137056	0.045224	-0.983298	C1qtnf9	-1.51606
17517132	10.4735	-4.00718	0.00150439	0.0474401	-1.07444	Cryab	-1.5149
17437876	6.416	-5.82155	6.06501e-05	0.0073779	2.06865	Uchl1	-1.51399
17388725	7.44181	-4.77972	0.000364114	0.021384	0.315673	Fjx1	-1.51391
17264124	7.59607	-5.72632	7.10034e-05	0.00799435	1.91506	Arhgap44	-1.51255
17319736	6.13967	-5.62377	8.42567e-05	0.00887395	1.74813	Mir3080	-1.51175
17328829	9.45737	-5.88767	5.44041e-05	0.00698552	2.17448	Slc25a1	-1.51029
17515786	8.52877	-5.88547	5.46005e-05	0.00698903	2.17097	Arhgap32	-1.51002
17409997	9.73677	-4.4466	0.000665693	0.0295629	-0.275933	Usp53	-1.50838
17404191	8.68468	-4.42013	0.000698789	0.030412	-0.323498	Car3	-1.50832
17473423	7.99488	-4.5729	0.000528729	0.0262744	-0.0500795	A430110N23Rik	-1.50627
17465971	8.75288	-4.40868	0.000713623	0.0307983	-0.34409	D630045J12Rik	-1.50589
17238038	6.51463	-4.33209	0.000821639	0.0336676	-0.482235	Stac3	-1.5058
17271572	7.51722	-4.86389	0.000313314	0.0192993	0.462988	2610035D17Rik	-1.50567
17527261	7.84631	-5.90555	5.28343e-05	0.00681256	2.20297	Cib2	-1.50525
17388901	6.27009	-4.80208	0.000349835	0.0207433	0.354898	D430041D05Rik	-1.50252
17512121	5.73376	-4.80034	0.000350923	0.0207567	0.351853	Cdh8	-1.50103
17365911	7.37687	-5.10115	0.000206173	0.0147994	0.873082	Ablim1	-1.50078
17224211	9.61705	-5.5082	0.00010236	0.00975135	1.55809	Tns1	-1.50018
17524077	7.11037	-5.14266	0.000191764	0.0142088	0.944034	Fut4	-1.50009
17297817	6.14167	-5.42519	0.000117852	0.0105926	1.42037	Gm10394	-1.49985
17248691	9.34207	-4.39985	0.000725286	0.0311069	-0.359981	Ebf1	-1.49802
17293607	10.6362	-5.20029	0.000173482	0.013332	1.04213	Ptch1	-1.49733
17388389	7.98594	-4.98806	0.000251454	0.0169032	0.678563	Cry2	-1.49712
17391339	9.0404	-6.78358	1.3242e-05	0.00295221	3.54225	Mall	-1.49658
17322359	7.79038	-5.77917	6.50472e-05	0.00766506	2.00046	Zfp385a	-1.49512
17232215	8.42362	16.645	4.05016e-10	4.18634e-06	12.5229	Moxd1	16.9619
17401066	8.45063	14.5228	2.17587e-09	9.99572e-06	11.2633	Ngf	12.2621
17218060	9.10862	9.88561	2.13574e-07	0.000267582	7.39704	Ptgs2	11.8345
17258644	7.20542	5.61339	8.57358e-05	0.00890706	1.73114	BC018473	10.0503
17461205	6.66556	9.62644	2.89852e-07	0.000307788	7.12152	Chl1	7.50301
17485924	7.34874	9.47813	3.46196e-07	0.000357837	6.96041	Il11	7.11207
17285438	7.99701	9.30671	4.26234e-07	0.000400514	6.771	Inhba	4.81113
17285546	7.51293	7.28103	6.33024e-06	0.0018562	4.24917	Sfrp4	4.185
17531671	8.33621	12.1481	1.89206e-08	5.21514e-05	9.50994	Tmie	3.96054
17217399	11.1199	8.96871	6.47899e-07	0.000475443	6.38725	Chi3l1	3.82348
17333731	7.34301	3.96139	0.00163961	0.0492657	-1.15859	Fpr2	3.78349
17453819	9.18228	7.1178	8.0364e-06	0.00220043	4.02125	Serpine1	3.68825
17289324	6.82537	6.90666	1.09985e-05	0.00275597	3.7206	Gcnt4	3.37588
17278328	11.209	6.41122	2.35076e-05	0.00405755	2.98872	Serpina3n	3.36466
17228712	8.73152	6.51708	1.99306e-05	0.00371185	3.14823	Tnn	3.22907
17448997	6.45431	7.8946	2.65961e-06	0.00115749	5.07143	Nmu	3.21344
17379260	9.31431	5.41777	0.000119352	0.0106042	1.40801	R3hdml	3.15929
17394153	8.25868	7.90069	2.63741e-06	0.00115749	5.07933	Slpi	3.13019
17370735	7.11788	8.54914	1.10781e-06	0.000673563	5.89119	Tnfaip6	3.12548
17218321	7.03586	6.09408	3.89035e-05	0.00555616	2.50052	Rgs16	3.12447
17491193	6.37354	4.56255	0.000538764	0.0264342	-0.0685151	Saa3	3.03277
17439805	8.64102	4.94616	0.000270766	0.0176019	0.606049	Dmp1	2.99952
17439825	7.73579	8.22171	1.70636e-06	0.000897245	5.48829	Mepe	2.98644
17450319	6.79364	5.47271	0.000108705	0.0101684	1.49933	Slc10a6	2.95451
17399374	8.07176	7.08575	8.4253e-06	0.00226197	3.97604	Muc1	2.86361
17342868	7.62653	4.24528	0.000964719	0.0370346	-0.639528	Fkbp5	2.75444
17309368	9.56175	8.10031	2.00899e-06	0.000998976	5.33527	Slitrk6	2.74272
17230111	7.81968	5.21048	0.000170445	0.0131474	1.05942	Ifi205	2.73617
17456934	8.57136	5.18212	0.00017904	0.0136073	1.01126	Mest	2.72921
17439054	5.72768	6.4359	2.2617e-05	0.00401331	3.02606	Gm1045	2.70585
17333493	6.34424	9.22872	4.6899e-07	0.000412561	6.68368	9030025P20Rik	2.59038
17462796	5.86828	5.66201	7.90338e-05	0.00855406	1.81057	Clec4d	2.54327
17350378	7.34748	6.11499	3.76164e-05	0.00552647	2.53318	4833403I15Rik	2.48797
17343918	10.0833	6.40998	2.35533e-05	0.00405755	2.98684	C4b	2.4591
17290083	10.3613	12.7113	1.09797e-08	3.68545e-05	9.96399	Emb	2.45526
17362973	7.2117	9.16091	5.09889e-07	0.00041336	6.60716	Ms4a6d	2.44815
17514541	6.40139	4.44892	0.000662866	0.0295074	-0.271761	Mmp10	2.44105
17294289	7.52715	5.41952	0.000118997	0.0106042	1.41092	Nkd2	2.43269
17402181	8.79738	5.10326	0.000205411	0.0147994	0.876705	F3	2.41492
17236552	6.19711	10.3405	1.26835e-07	0.000187286	7.86272	Hal	2.37879
17404209	6.90957	4.15707	0.00113658	0.0404753	-0.800085	Sirpb1b	2.37502
17501940	6.72491	5.61185	8.59576e-05	0.00890706	1.72862	Crlf1	2.374
17219382	6.81702	6.34007	2.62887e-05	0.00426585	2.88053	Cd244	2.36483
17534051	9.83237	8.02921	2.21231e-06	0.00103212	5.24474	Il13ra1	2.3634
17329361	6.94613	5.74217	6.9159e-05	0.00789883	1.94072	Kng2	2.36338
17378149	7.90236	4.57503	0.000526686	0.0262234	-0.0462841	Bpifb1	2.35412
17435335	6.35336	5.39457	0.000124171	0.0109464	1.36931	Accn3	2.30008
17464549	7.2243	5.4457	0.000113809	0.0103416	1.4545	Calcr	2.28545
17365960	8.24136	9.20908	4.80464e-07	0.00041336	6.66157	Gfra1	2.28394
17393390	7.74219	5.45638	0.000111762	0.0103053	1.47223	Gdf5	2.27708
17357971	6.98333	6.16622	3.4649e-05	0.00519044	2.61293	Gna14	2.27571
17512809	10.4854	6.2435	3.0631e-05	0.00474322	2.73245	Hp	2.2713
17323297	7.12068	4.93849	0.000274463	0.0177585	0.592756	Cebpd	2.25964
17462788	6.38085	5.85226	5.766e-05	0.00723098	2.11789	Clec4n	2.24068
17384484	8.42669	8.10851	1.98685e-06	0.000998976	5.34567	Ggta1	2.23299
17260474	8.96227	5.45389	0.000112235	0.0103053	1.46811	Igfbp3	2.22411
17212229	6.01061	9.23393	4.65996e-07	0.000412561	6.68954	Il18r1	2.21257
17347448	7.25772	6.67438	1.56389e-05	0.00318518	3.38211	Cyp1b1	2.20384
17233384	8.12707	4.42955	0.000686814	0.0301127	-0.306553	Fabp7	2.20031
17480675	7.81426	5.77465	6.55351e-05	0.00767578	1.99318	P4ha3	2.18438
17315743	10.4227	10.213	1.46508e-07	0.000201913	7.73444	Osmr	2.16796
17537081	7.28037	3.951	0.00167198	0.0497682	-1.1777	Tlr13	2.15481
17341150	6.91321	6.65473	1.6117e-05	0.00321913	3.3531	Gm3417	2.14236
17520905	8.58995	5.21559	0.00016894	0.0130802	1.0681	Slco2a1	2.1412
17308817	7.96548	5.56604	9.28383e-05	0.0092394	1.65345	Tnfsf11	2.13689
17437198	6.55827	3.99624	0.00153562	0.0478249	-1.09453	Bst1	2.12312
17405746	7.46002	6.51133	2.01094e-05	0.00372835	3.13961	Rarres1	2.11359
17218861	10.5994	8.68749	9.26282e-07	0.000589187	6.05722	F5	2.11224
17254660	4.89836	6.93511	1.05396e-05	0.00265707	3.7615	Vmp1	2.09618
17520073	10.9554	6.81604	1.26069e-05	0.00291191	3.58951	Nt5e	2.08022
17533413	9.93299	10.413	1.16922e-07	0.000179228	7.93493	Rpl3	2.07031
17398485	4.8599	4.34746	0.000798683	0.0330877	-0.454464	Fgg	2.06361
17394160	6.96431	5.85493	5.74078e-05	0.00723098	2.12216	Matn4	2.04754
17385967	7.9775	6.08655	3.9378e-05	0.00559478	2.48875	Galnt3	2.04624
17482943	8.34201	6.87306	1.1568e-05	0.00283006	3.67214	Il4ra	2.0368
17341399	6.57361	5.07435	0.000216069	0.0151714	0.827156	Gm4944	2.03653
17354367	11.1654	6.62619	1.68391e-05	0.0033153	3.31086	Lox	2.0206
17366980	5.88277	4.37966	0.000752714	0.0318536	-0.396364	Gm13293	2.00842
17502573	7.57267	7.24511	6.66966e-06	0.00192837	4.19934	Hmox1	1.99971
17363328	7.71747	5.3794	0.000127432	0.011092	1.34397	Pcsk5	1.99676
17378104	5.75391	5.51983	0.000100366	0.00966158	1.57731	Bpifa2	1.98964
17361605	7.79578	4.64153	0.000466894	0.024812	0.0718773	Ctsw	1.98666
17238914	5.28937	4.03485	0.00142827	0.0462065	-1.02365	Syne1	1.97396
17311512	7.41513	5.00616	0.000243561	0.0165899	0.709815	Mal2	1.97022
17398528	6.93528	5.95686	4.85872e-05	0.0065011	2.2845	Dchs2	1.96094
17325938	7.44827	4.96499	0.000261899	0.0173808	0.638681	Btla	1.95965
17520315	6.82883	6.64832	1.62762e-05	0.00323529	3.34363	Plscr1	1.95743
17217651	6.51756	4.80922	0.000345398	0.0205771	0.367411	Tnnt2	1.95459
17447404	7.32301	6.23555	3.10206e-05	0.00478562	2.72021	Sorcs2	1.95356
17514447	7.90002	8.93207	6.78465e-07	0.000475443	6.34481	Casp12	1.94885
17474974	7.29979	6.27015	2.93617e-05	0.00458098	2.77347	Plaur	1.9485
17218820	6.00679	5.72191	7.15265e-05	0.00800351	1.90791	Sele	1.94305
17237762	7.35515	5.41921	0.000119059	0.0106042	1.41041	Avpr1a	1.93892
17500478	9.3938	5.03737	0.000230552	0.0160097	0.763599	Gsr	1.92975
17236811	11.6206	8.02607	2.22176e-06	0.00103212	5.24073	Lum	1.92494
17500068	7.88197	5.00222	0.000245256	0.0166766	0.703022	Sfrp1	1.92138
17229454	7.60041	5.12341	0.000198309	0.0145909	0.911169	Rgs4	1.91781
17302397	8.01211	7.57783	4.13744e-06	0.00141534	4.65362	Klf5	1.91001
17506917	7.92635	5.57508	9.14366e-05	0.00919447	1.6683	Kcnk1	1.90259
17509842	7.36539	8.94116	6.7074e-07	0.000475443	6.35535	Zfp868	1.90111
17459843	6.59585	4.41477	0.00070569	0.0306478	-0.333131	Tacr1	1.88753
17337228	9.11878	4.51734	0.000584981	0.0276412	-0.149214	Ier3	1.87957
17363727	7.02979	5.45475	0.000112072	0.0103053	1.46952	Glis3	1.86971
17324356	5.11832	3.98357	0.00157262	0.0482723	-1.1178	Kng1	1.86323
17379875	5.56052	4.80487	0.000348094	0.0206781	0.35979	Snord12	1.85541
17363407	10.25	7.40669	5.28009e-06	0.00166645	4.42196	Anxa1	1.83953
17522488	6.88541	4.89546	0.000296216	0.0185281	0.517998	Prss46	1.8324
17503942	9.50355	5.53995	9.70121e-05	0.00946488	1.61051	Mt1	1.82857
17434297	9.07526	4.53526	0.000566185	0.0268759	-0.117192	Cdk6	1.8277
17459207	7.33078	4.38385	0.000746929	0.0317363	-0.388803	A930038C07Rik	1.82418
17272468	7.27012	4.94225	0.000272644	0.0176962	0.599276	St6galnac2	1.8193
17472210	9.28294	3.98328	0.00157347	0.0482723	-1.11834	Arhgdib	1.80823
17341161	8.36225	6.77342	1.34477e-05	0.00295481	3.52743	9030025P20Rik	1.80426
17226891	6.46182	5.26417	0.000155328	0.0125304	1.15032	Cntn2	1.80386
17267329	8.18331	7.27076	6.42543e-06	0.00187084	4.23493	Vmp1	1.8038
17211198	9.89788	4.34198	0.00080679	0.0332902	-0.464362	Sulf1	1.80258
17367686	6.92561	4.35161	0.0007926	0.0329016	-0.446971	Il1rn	1.79969
17497246	8.32985	4.53657	0.000564835	0.0268759	-0.114851	Adam12	1.79857
17339729	8.70531	5.91938	5.16522e-05	0.00675811	2.22499	Ltbp1	1.7977
17402936	8.10684	6.12593	3.6961e-05	0.0055168	2.55025	Slc39a8	1.79725
17538134	5.15307	5.27068	0.000153593	0.0125253	1.16131	Cldn2	1.78248
17484701	7.23746	5.36383	0.000130874	0.0112964	1.3179	Ifitm1	1.78095
17329759	9.7094	3.9474	0.00168338	0.0499277	-1.18434	Apod	1.78016
17404230	5.99211	4.07854	0.00131606	0.0439876	-0.943596	Gm5150	1.77345
17294149	6.80036	4.57008	0.00053144	0.0262972	-0.0550939	Ube2ql1	1.77182
17341164	7.05673	6.86863	1.16454e-05	0.00283222	3.66574	Tcte3	1.76629
17375503	6.13465	4.27198	0.000918156	0.0360163	-0.591065	AA467197	1.76466
17346150	7.71991	4.5822	0.000519875	0.0261169	-0.0335211	Lrg1	1.76376
17498251	4.64957	5.41695	0.00011952	0.0106042	1.40664	Phlda2	1.75954
17333505	9.47307	8.15885	1.85648e-06	0.000959453	5.40932	2210404J11Rik	1.75754
17242281	9.46666	5.79717	6.31398e-05	0.00758871	2.02946	Adarb1	1.75601
17497525	6.91204	3.98498	0.00156847	0.0482723	-1.11522	Adam8	1.75205
17481776	8.21299	5.70196	7.39403e-05	0.00813049	1.87554	Ampd3	1.75102
17398571	8.05727	6.09609	3.87781e-05	0.00555616	2.50365	Tmem154	1.73915
17464573	6.76132	4.68986	0.000427889	0.023463	0.157421	Tfpi2	1.73713
17526956	8.45552	4.02293	0.00146056	0.0468428	-1.04551	Layn	1.73699
17487457	7.68775	5.26392	0.000155396	0.0125304	1.14989	Bcl3	1.73407
17541158	6.80258	6.56622	1.84699e-05	0.00354776	3.2217	Fam70a	1.73238
17238558	7.70024	4.22336	0.00100474	0.0379024	-0.679345	Mmp19	1.72993
17254071	6.10417	5.57585	9.13183e-05	0.00919447	1.66957	Tmem132e	1.7292
17363749	6.23557	5.57945	9.07667e-05	0.00917543	1.67548	4933413C19Rik	1.72365
17272619	7.37462	6.66398	1.58902e-05	0.00321355	3.36676	Socs3	1.7215
17545051	8.63635	7.61547	3.92332e-06	0.00138945	4.704	Acsl4	1.72092
17226916	7.73966	4.7753	0.000367008	0.0214751	0.307911	Nfasc	1.7204
17432440	8.11354	6.36224	2.53866e-05	0.00424814	2.91433	Pdpn	1.7192
17227828	8.62411	5.75706	6.74728e-05	0.00781418	1.96478	Pla2g4a	1.71801
17457128	5.25249	4.64333	0.000465376	0.024812	0.0750709	Akr1b8	1.71791
17456381	8.79935	4.40053	0.000724385	0.0311069	-0.358762	Ptprz1	1.71785
17454936	5.75838	4.11156	0.00123727	0.0426829	-0.883179	Ocm	1.71721
17293362	6.75493	5.21732	0.000168435	0.0130802	1.07103	Ctla2a	1.71714
17511259	8.36258	6.46998	2.14454e-05	0.00385504	3.07747	Junb	1.71623
17379871	7.88974	4.04454	0.00140257	0.0457465	-1.00589	1500012F01Rik	1.71464
17480018	9.45153	4.9616	0.000263476	0.0174016	0.632799	Ctsc	1.71237
17219053	6.113	4.95708	0.000265588	0.0174642	0.624975	Ildr2	1.71111
17350762	7.46663	5.24928	0.000159374	0.0127948	1.12516	Megf10	1.71062
17242785	8.183	5.33511	0.000137478	0.0116715	1.26975	Sbno2	1.707
17425631	8.7656	5.30372	0.000145095	0.0120704	1.217	Svep1	1.69328
17282570	8.50435	5.31625	0.000142003	0.0119331	1.23808	Ltbp2	1.69322
17278404	6.60952	4.85415	0.000318797	0.0195558	0.445984	Bdkrb1	1.69293
17310982	6.4439	4.59689	0.000506202	0.0258518	-0.00738565	Osr2	1.6899
17514435	6.99303	5.44906	0.00011316	0.0103053	1.46008	Casp4	1.68579
17245422	6.55983	6.97511	9.92838e-06	0.00251834	3.8188	Hmga2	1.68199
17287361	7.91793	4.69966	0.000420405	0.0232319	0.174723	Gadd45g	1.68059
17357444	9.90337	5.3412	0.000136048	0.0116217	1.27999	Fads3	1.68036
17514495	5.66148	4.08712	0.0012951	0.0436399	-0.927892	Mmp12	1.67918
17229607	8.3468	5.34527	0.000135102	0.0115888	1.28681	Fcgr2b	1.66794
17353663	8.09191	3.98998	0.0015538	0.0480853	-1.10604	Tmem173	1.65773
17508850	7.06172	5.09784	0.000207367	0.0148379	0.867425	Msr1	1.65468
17402321	9.03057	4.87926	0.000304865	0.0189259	0.489787	Pde5a	1.65108
17498897	6.92923	5.19773	0.000174254	0.0133664	1.03779	Tnfsf13b	1.64237
17257444	8.80215	7.84525	2.8469e-06	0.00117705	5.00726	Ace	1.64215
17227852	5.9422	5.1085	0.00020354	0.0147121	0.885671	7530420F21Rik	1.63316
17341155	7.05637	5.80406	6.24253e-05	0.00753837	2.04055	Tcte3	1.63286
17316402	7.31482	4.18621	0.00107655	0.0391813	-0.746952	Nipal2	1.63242
17463338	5.24909	6.54356	1.91288e-05	0.00361133	3.18787	Fgf23	1.62396
17548593	7.11778	4.04556	0.00139989	0.0457336	-1.00401	3110003A17Rik	1.62311
17258638	4.21868	4.27579	0.0009117	0.0358651	-0.584152	Snord1c	1.62023
17277017	6.75753	4.54032	0.00056099	0.0268759	-0.108154	Rgs6	1.61775
17426434	6.49564	4.66727	0.000445679	0.0241241	0.117476	Dbc1	1.60974
17315057	6.47796	4.75626	0.000379745	0.0218892	0.274462	Slc4a8	1.60779
17280729	7.34094	6.3647	2.52886e-05	0.00424814	2.91807	Ahr	1.60731
17498142	8.19536	4.06151	0.00135867	0.0449754	-0.974777	Igf2	1.60183
17529218	6.4074	7.83469	2.88874e-06	0.00118252	4.99349	Htr1b	1.59981
17278321	5.84694	4.12244	0.0012124	0.0421256	-0.863306	Serpina3m	1.59581
17387385	8.87746	7.31464	6.02933e-06	0.00178091	4.2956	Calcrl	1.59515
17548234	6.95846	5.44195	0.000114538	0.0103623	1.44825	Gm19544	1.59241
17438035	8.61797	7.05627	8.80065e-06	0.00233246	3.93432	Atp10d	1.58986
17498301	6.88916	5.66347	7.88422e-05	0.00855406	1.81293	Tnfrsf26	1.58886
17340548	8.35501	3.97566	0.00159619	0.0485816	-1.13235	Tmem181b-ps	1.5853
17279277	7.63422	4.63295	0.000474193	0.0249574	0.0566666	Aspg	1.58458
17491893	6.81184	4.85318	0.00031935	0.0195608	0.444284	Chsy1	1.58104
17352401	7.73254	6.5261	1.96537e-05	0.00367683	3.16174	Map3k8	1.5779
17479006	10.3447	5.60837	8.64606e-05	0.00893678	1.72293	Chsy1	1.57427
17239501	6.04011	7.42545	5.13994e-06	0.00164737	4.44755	3110003A17Rik	1.57385
17268332	5.33645	5.2318	0.000164265	0.0129618	1.09557	2010300F17Rik	1.57305
17286707	7.74183	6.34996	2.58824e-05	0.00426337	2.89561	Gcnt2	1.57186
17501976	8.69508	5.27342	0.00015287	0.0125253	1.16593	Isyna1	1.57153
17231003	8.05468	6.57457	1.82332e-05	0.00353922	3.23414	Mfsd7b	1.56741
17211795	7.09898	6.70352	1.49576e-05	0.00309211	3.42502	Arid5a	1.56694
17289717	6.07323	5.17531	0.000181173	0.0137442	0.999666	Elovl7	1.56261
17423665	7.19907	4.76372	0.000374701	0.0216672	0.287571	Fhl5	1.5601
17391406	6.83738	4.53824	0.000563121	0.0268759	-0.111871	Gm14005	1.55773
17214018	7.29645	4.21304	0.00102419	0.038252	-0.698121	Gm8883	1.55484
17428996	5.57966	5.20815	0.000171132	0.0131759	1.05548	Artn	1.55334
17449958	8.38635	4.56247	0.000538835	0.0264342	-0.0686452	Mir703	1.5528
17258642	4.24442	4.13772	0.00117831	0.0414968	-0.835388	Snord1b	1.55195
17540455	6.53116	6.76241	1.36743e-05	0.00295481	3.51135	Gm14636	1.55101
17212185	9.33895	4.36616	0.000771639	0.0325213	-0.420702	Il1r1	1.55064
17484952	8.59331	4.08283	0.00130554	0.0438128	-0.935742	Tspan4	1.55051
17405082	4.72987	6.33955	2.63101e-05	0.00426585	2.87974	Slc7a11	1.54943
17248809	6.30189	4.16654	0.0011167	0.0400086	-0.782807	Havcr2	1.5448
17376908	8.26117	4.76755	0.000372136	0.0216095	0.294308	Ism1	1.54448
17397990	9.54495	4.20612	0.00103744	0.0384079	-0.710714	Mme	1.54195
17528947	7.98885	4.54606	0.00055516	0.0268759	-0.0979114	2310046A06Rik	1.54003
17421394	5.96799	4.3397	0.000810189	0.0333638	-0.468482	Gm13034	1.53829
17237915	7.07914	4.9204	0.0002834	0.0179987	0.561352	Agap2	1.53532
17354595	8.81693	5.80902	6.19164e-05	0.00750714	2.04852	2010002N04Rik	1.5345
17258584	6.52846	5.16319	0.000185029	0.0139311	0.979045	Sphk1	1.53339
17548690	7.99103	3.98345	0.00157298	0.0482723	-1.11803	Gm6625	1.53073
17409911	5.23636	4.95053	0.000268681	0.0175769	0.613625	A730020M07Rik	1.52955
17415136	7.03461	3.9705	0.00161176	0.0488192	-1.14184	Adamtsl1	1.52325
17306816	6.57393	4.93129	0.000277982	0.0178769	0.58027	Tgm1	1.52223
17224121	4.65222	4.10411	0.00125461	0.0430113	-0.8968	4933417E11Rik	1.51639
17495262	8.26144	4.55341	0.000547793	0.0266824	-0.0848125	Rras2	1.51287
17231387	7.49623	6.86154	1.17703e-05	0.00284587	3.65549	Mthfd1l	1.5084
17403004	6.11739	5.03339	0.000232167	0.0160249	0.756759	H2afz	1.50543
17320079	6.1837	4.12491	0.00120681	0.0420552	-0.85878	Wnt7b	1.50357
17415835	7.54775	4.47254	0.000634828	0.0288117	-0.229389	Ror1	1.50328
17444884	7.0959	4.19787	0.00105347	0.0386819	-0.725731	Mtus2	1.50255
17502157	7.48831	4.68898	0.000428567	0.023469	0.155868	Ocel1	1.5012
17514867	9.21479	4.02339	0.00145931	0.0468428	-1.04468	Slc36a4	1.49983
17394102	6.75437	4.11456	0.00123035	0.0425325	-0.877693	Kcns1	1.4996
17291881	11.2282	4.68448	0.000432061	0.0235979	0.147906	F13a1	1.49834
17265193	8.49776	4.32387	0.000834192	0.0339465	-0.497094	Alox12	1.49829
17512153	10.6141	4.44359	0.000669375	0.0295993	-0.281341	Cdh11	1.49829
17290865	8.81807	5.57184	9.19366e-05	0.00920118	1.66298	Epdr1	1.496
